# Supplementary material for: The association between parental involvement in developmental advance and mental health in Chinese preschoolers: a cross-sectional study
Source: Front Public Health. 2026 Jan 29;14:1677781. doi: 10.3389/fpubh.2026.1677781 (PMC12894225; doi:10.3389/fpubh.2026.1677781)
Supplement: Supplementary file 1 [file Data_Sheet_1.zip]

Archive with 7 entries (7 files):
- Table 6  AIC comparison.docx
- Figure S1 ROC curves.png
- Table 1 Covariate Check and Screening.docx
- Table 2 Comprehensive results of clustering analyses..docx
- Table 3 Comprehensive model diagnostics.docx
- Table 4 Multiple Imputation.docx
- Table 5 Absolute effect size .docx
